# Supplementary material for: A Simple, Highly Sensitive, and Highly Specific Dot-Blot-Based Immunoassay for Serodiagnosis of HTLV-1 in Resource-Limited Settings
Source: Trop Med Infect Dis. 2025 Sep 26;10(10):279. doi: 10.3390/tropicalmed10100279 (PMC12567712; doi:10.3390/tropicalmed10100279)
Supplement: Supplementary file 1 [file tropicalmed-10-00279-s001.zip]

Archive with 1 entries (1 files):
- tropicalmed-3779445-supplementary.pdf
